# Supplementary material for: Effect of CB2 Stimulation on Gene Expression in Pediatric B-Acute Lymphoblastic Leukemia: New Possible Targets
Source: Int J Mol Sci. 2022 Aug 3;23(15):8651. doi: 10.3390/ijms23158651 (PMC9369382; doi:10.3390/ijms23158651)
Supplement: Supplementary file 1 [file ijms-23-08651-s001.zip]

Archive with 1 entries (1 files):
- ijms-1832177-supplementary.pdf
